# Supplementary material for: Prevalence of Shigella boydii in Bangladesh: Isolation and Characterization of a Rare Phage MK-13 That Can Robustly Identify Shigellosis Caused by Shigella boydii Type 1
Source: Front Microbiol. 2019 Nov 7;10:2461. doi: 10.3389/fmicb.2019.02461 (PMC6853846; doi:10.3389/fmicb.2019.02461)
Supplement: Supplementary file 1 [file Table_1.XLS]

## Sheet: Yearwise no. of S.boy serotypes
Supplementary Table 1: Year wise distribution of Shigella boydii serotypes isolated from 1999 to 2015
Serotype	1999	2000	2001	2002	2003	2004	2005	2006	2007	2008	2009	2010	2011	2012	2013	2014	2015	1999-2015
	(No. of isolates)	(No. of isolates)	(No. of isolates)	(No. of isolates)	(No. of isolates)	(No. of isolates)	(No. of isolates)	(No. of isolates)	(No. of isolates)	(No. of isolates)	(No. of isolates)	(No. of isolates)	(No. of isolates)	(No. of isolates)	(No. of isolates)	(No. of isolates)	(No. of isolates)	(Total no. of isolates)
S. boydii 1	0	1	1	5	7	5	5	1	2	10	10	4	16	19	5	0	2	93
S. boydii 2	0	0	2	4	1	2	4	4	0	1	4	0	2	5	3	0	1	33
S. boydii 3	0	0	0	2	1	0	0	1	0	0	1	1	0	0	0	0	0	6
S. boydii 4	0	2	4	4	0	7	6	8	0	6	12	7	2	2	10	2	1	73
S. boydii 5	0	0	4	6	3	1	7	5	2	6	4	6	5	4	3	1	1	58
S. boydii 6	0	0	0	1	0	0	0	0	0	0	0	0	0	0	0	0	0	1
S. boydii 7	0	1	0	0	0	0	0	0	0	0	0	0	0	0	0	0	0	1
S. boydii 8	0	0	1	4	1	2	3	6	0	3	3	7	4	2	1	0	1	38
S. boydii 9	0	1	0	1	0	0	0	1	0	1	0	0	2	0	1	0	0	7
S. boydii 10	0	1	0	2	0	0	1	2	0	1	2	0	0	2	3	1	0	15
S. boydii 11	0	2	2	3	4	1	9	9	1	1	5	1	4	5	3	0	0	50
S. boydii 12	0	5	11	8	19	18	9	21	14	47	16	13	10	18	10	0	0	219
S. boydii 13	0	2	2	3	0	0	1	1	0	0	2	4	2	2	2	0	1	22
S. boydii 14	0	2	0	7	4	7	9	2	0	3	1	13	1	9	7	3	0	68
S. boydii 15	0	4	1	0	1	1	0	1	0	2	1	4	3	1	0	0	0	19
S. boydii 16	0	0	0	0	0	0	0	0	2	0	0	0	0	0	0	0	0	2
S. boydii 17	0	1	0	0	0	0	0	0	0	0	0	0	0	0	0	0	0	1
S. boydii 18	0	0	0	1	0	2	3	13	0	8	9	1	14	0	3	6	0	60
S. boydii 19	0	0	0	0	0	0	1	2	0	4	0	1	0	0	0	0	0	8
S. boydii 20	0	0	0	0	0	0	1	3	4	6	0	0	0	2	3	0	0	19
S.boydii atypical	0	20	16	11	15	11	0	0	0	2	0	7	2	0	0	0	0	84
	0	42	44	62	56	57	59	80	25	101	70	69	67	71	54	13	7	877
