# Supplementary material for: Prevalence of Shigella boydii in Bangladesh: Isolation and Characterization of a Rare Phage MK-13 That Can Robustly Identify Shigellosis Caused by Shigella boydii Type 1
Source: Front Microbiol. 2019 Nov 7;10:2461. doi: 10.3389/fmicb.2019.02461 (PMC6853846; doi:10.3389/fmicb.2019.02461)
Supplement: Supplementary file 2 [file Table_2.XLS]

## Sheet: List of strains used
Supplementary Table 2: List of strains used for phage host range determination
Strain	ID	Year of isolation	Geographical location	Reference
S. flexneri 1a	K-132	1999	Patients, Bangladesh
S. flexneri 1a	K-1405	2000	Patients, Bangladesh
S. flexneri 1a	K-4450	2004	Patients, Bangladesh
S. flexneri 1b	K-143	1999	Patients, Bangladesh
S. flexneri 1b	K-145	1999	Patients, Bangladesh
S. flexneri 1b	IVI-284	2003	Patients, Vietnam
S. flexneri 1b	IVI-288	2003	Patients, Vietnam
S. flexneri 1b	KH-1721	2013	Patients, Bangladesh
S. flexneri 1b	KH-3336	2014	Patients, Bangladesh
S. flexneri 1b	K-10243	2010	Patients, Bangladesh
S. flexneri 1b	VA-148	2000	Patients, Bangladesh
S. flexneri 1b	K-9934	2010	Patients, Bangladesh
S. flexneri 1b	K-9940	2010	Patients, Bangladesh
S. flexneri 1c	K-72	1999	Patients, Bangladesh
S. flexneri 1c	K-299	1999	Patients, Bangladesh
S. flexneri 1c	IVI-297	2003	Patients, Vietnam
S. flexneri 1c	IVI-305	2003	Patients, Vietnam
S. flexneri	K-304	1999	Patients, Bangladesh	Azmi IJ et al., 2014. doi:10.1371/journal.pone.0102533
S. flexneri 1c	K-10333	2010	Patients, Bangladesh
S. flexneri 1c	K-9936	2010	Patients, Bangladesh
S. flexneri 1c	K-10005	2010	Patients, Bangladesh
S. flexneri 1c	K-9996	2010	Patients, Bangladesh
S. flexneri 1c	K-9944	2010	Patients, Bangladesh
S. flexneri 1c	K-314	1999	Patients, Bangladesh	Connor TR et al., 2015DOI: 10.7554/eLife.07335
S. flexneri 1c	K-325	1999	Patients, Bangladesh	Talukder KA et al., 2003. DOI: 10.1128/JCM.41.1.110–117.2003
S. flexneri 1c	KH-3721	2014	Patients, Bangladesh
S. flexneri 2a	K-105	1999	Patients, Bangladesh	Azmi IJ et al., 2014. doi:10.1371/journal.pone.0102533
S. flexneri 2a	K-158	1999	Patients, Bangladesh
S. flexneri 2a	IVI-302	2003	Patients, Vietnam
S. flexneri 2a	IVI-304	2003	Patients, Vietnam
S. flexneri 2a	KH-552	2011	Patients, Bangladesh
S. flexneri 2a	K-3753	2003	Patients, Bangladesh
S. flexneri 2a	K-9967	2010	Patients, Bangladesh
S. flexneri 2a	K-9939	2010	Patients, Bangladesh
S. flexneri 2a	K-10003	2010	Patients, Bangladesh
S. flexneri 2a	K-238	1999	Patients, Bangladesh	Connor TR et al., 2015DOI: 10.7554/eLife.07335
S. flexneri 2b	K-287	1999	Patients, Bangladesh	Connor TR et al., 2015DOI: 10.7554/eLife.07335
S. flexneri 2b	K-140	1999	Patients, Bangladesh
S. flexneri 2b	K-119	1999	Patients, Bangladesh	Connor TR et al., 2015DOI: 10.7554/eLife.07335
S. flexneri 2b	IVI-308	2003	Patients, Vietnam
S. flexneri 2b	KD-364	2002	Patients, Bangladesh
S. flexneri 2b	K-1960	2001	Patients, Bangladesh
S. flexneri 2b	K-9931	2010	Patients, Bangladesh	Shahnaij M et al., 2018. https://doi.org/10.1371/journal.pone.0202704
S. flexneri 2b	KD-1174	2003	Patients, Bangladesh
S. flexneri 2b	K-11337	2012	Patients, Bangladesh
S. flexneri 3a	K-127	1999	Patients, Bangladesh
S. flexneri 3a	K-131	1999	Patients, Bangladesh
S. flexneri 3a	IVI-298	2003	Patients, Vietnam
S. flexneri 3a	IVI-299	2003	Patients, Vietnam
S. flexneri 3a	VA-2	2000	Patients, Bangladesh
S. flexneri 3a	VA-6	2000	Patients, Bangladesh
S. flexneri 3a	K-9974	2010	Patients, Bangladesh
S. flexneri 3a	K-9977	2010	Patients, Bangladesh
S. flexneri 3a	K-9945	2010	Patients, Bangladesh
S. flexneri 3a	K-10239	2010	Patients, Bangladesh
S. flexneri 3a	K-9871	2010	Patients, Bangladesh
S. flexneri 3a	KH-4235	2014	Patients, Bangladesh
S. flexneri 3a	KH-3625	2014	Patients, Bangladesh
S. flexneri 3b	K-393	1999	Patients, Bangladesh
S. flexneri 3b	K-1505	2000	Patients, Bangladesh
S. flexneri 3b	K-9879	2010	Patients, Bangladesh
S. flexneri 3b	K-11409	2012	Patients, Bangladesh
S. flexneri Type 4a	K-286	1999	Patients, Bangladesh
S. flexneri Type 4	K-235	1999	Patients, Bangladesh	Talukder KA et al., 2002. DOI: 10.1128/JCM.40.7.2490–2497.2002
S. flexneri Type 4	KH-632	2011	Patients, Bangladesh
S. flexneri Type 5a	K-514	1999	Patients, Bangladesh
S. flexneri Type 5a	K-10981	2011	Patients, Bangladesh
S. flexneri Type 5b	K-8336	2008	Patients, Bangladesh
S. flexneri Type 6a	K-66	1999	Patients, Bangladesh	Talukder, K. A., & Azmi, I. J. (2012); Book chapter
S. flexneri Type 6	K-9978	2010	Patients, Bangladesh
S. flexneri Type 6	K-9965	2010	Patients, Bangladesh
S. flexneri Type 6b	K-9896	2010	Patients, Bangladesh
S. flexneri Type 6b	K-315	1999	Patients, Bangladesh	Talukder, K. A., & Azmi, I. J. (2012); Book chapter
S. flexneri Type 6	KH-724	2011	Patients, Bangladesh
S. flexneri Type 6	K-275	1999	Patients, Bangladesh
S. flexneri Type 6	IVI-206	2002	Patients, Vietnam
S. flexneri Type 6	IVI-306	2003	Patients, Vietnam
S. flexneri X variant	K-8227	2008	Patients, Bangladesh	Shahnaij M et al., 2018. https://doi.org/10.1371/journal.pone.0202704
S. flexneri X variant	MS-338	2003	Patients, Bangladesh	Shahnaij M et al., 2018. https://doi.org/10.1371/journal.pone.0202704
S. flexneri X variant	KH-262	2011	Patients, Bangladesh	Shahnaij M et al., 2018. https://doi.org/10.1371/journal.pone.0202704
S. flexneri X variant	K-10470	2011	Patients, Bangladesh
S. flexneri Y variant	K-146	1999	Patients, Bangladesh
S. flexneri Y variant	K-10340	2010	Patients, Bangladesh
S. flexneri Y variant	K-1376	1998	Patients, Bangladesh	Shahnaij M et al., 2018. https://doi.org/10.1371/journal.pone.0202704 and Connor TR et al., 2015DOI: 10.7554/eLife.07335
S. flexneri Y variant	AK-8924	2005	Patients, Bangladesh	Shahnaij M et al., 2018. https://doi.org/10.1371/journal.pone.0202704
S. flexneri Y variant	MS-607	2003	Patients, Bangladesh	Shahnaij M et al., 2018. https://doi.org/10.1371/journal.pone.0202704 and Connor TR et al., 2015DOI: 10.7554/eLife.07335
S. flexneri Y variant	MS-346	2003	Patients, Bangladesh
S. flexneri Y variant	KD-945	2003	Patients, Bangladesh	Shahnaij M et al., 2018. https://doi.org/10.1371/journal.pone.0202704
S. flexneri Y variant	K-9144	2009	Patients, Bangladesh	Shahnaij M et al., 2018. https://doi.org/10.1371/journal.pone.0202704 and Connor TR et al., 2015DOI: 10.7554/eLife.07335
S. flexneri Y variant	K-8263	2008	Patients, Bangladesh	Connor TR et al., 2015DOI: 10.7554/eLife.07335
S. flexneri Y variant	K-9165	2009	Patients, Bangladesh	Shahnaij M et al., 2018. https://doi.org/10.1371/journal.pone.0202704 and Connor TR et al., 2015DOI: 10.7554/eLife.07335
S. flexneri Y variant	MS-568	2003	Patients, Bangladesh	Shahnaij M et al., 2018. https://doi.org/10.1371/journal.pone.0202704
S. flexneri Y variant	K-4142	2004	Patients, Bangladesh	Connor TR et al., 2015DOI: 10.7554/eLife.07335
S. flexneri Y variant	MS-565	2003	Patients, Bangladesh	Connor TR et al., 2015DOI: 10.7554/eLife.07335
S. flexneri Y variant	KD-2470	2005	Patients, Bangladesh	Shahnaij M et al., 2018. https://doi.org/10.1371/journal.pone.0202704
S. flexneri Z variant	K-5851	2005	Patients, Bangladesh	Shahnaij M et al., 2018. https://doi.org/10.1371/journal.pone.0202704
S. flexneri Z variant	K-11708	2013	Patients, Bangladesh
S. flexneri Z variant	K-142	1999	Patients, Bangladesh
S. flexneri Z variant	K-11695	2013	Patients, Bangladesh
S. boydii 1	KD-169	2002	Patients, Bangladesh
S. boydii 1	K-444	1999	Patients, Bangladesh
S. boydii 1	K-246	1999	Patients, Bangladesh
S. boydii 1	K-473	1999	Patients, Bangladesh
S. boydii 1	K-427	1999	Patients, Bangladesh
S. boydii 1	K-12587	2015	Patients, Bangladesh
S. boydii 1	K-2747	2002	Patients, Bangladesh
S. boydii 1	K-10006	2010	Patients, Bangladesh
S. boydii 1	IVIB-120	2002	Patients, Bangladesh
S. boydii 1	IVIB-76	2001	Patients, Bangladesh
S. boydii 2	K-21	1999	Patients, Bangladesh
S. boydii 2	KD-546	2002	Patients, Bangladesh
S. boydii 3	K-988	2000	Patients, Bangladesh
S. boydii 3	KD-390	2002	Patients, Bangladesh
S. boydii 4	K-317	1999	Patients, Bangladesh
S. boydii 4	K-618	2000	Patients, Bangladesh
S. boydii 4	IVI –122	2002	Patients, Vietnam
S. boydii 4	K-9862	2010	Patients, Bangladesh
S. boydii 4	K-9875	2010	Patients, Bangladesh
S. boydii 4	KH-931	2012	Patients, Bangladesh
S. boydii 5	K-31	1999	Patients, Bangladesh
S. boydii 5	K-502	1999	Patients, Bangladesh
S. boydii 5	KD-854	2003	Patients, Bangladesh
S. boydii 7	K-624	2000	Patients, Bangladesh
S. boydii 7	K-235	1999	Patients, Bangladesh
S. boydii 7	K-664	2000	Patients, Bangladesh
S. boydii 7	K-195	1999	Patients, Bangladesh
S. boydii 7	AS-21487	2003	Patients, Bangladesh
S. boydii 8	K-3	1999	Patients, Bangladesh
S. boydii 8	KD-1455	2003	Patients, Bangladesh
S. boydii 8	K-172	1999	Patients, Bangladesh
S. boydii 8	IVIB-83	2001	Patients, Bangladesh
S. boydii 8	As-21204	2003	Patients, Bangladesh
S. boydii 8	K-4266	2004	Patients, Bangladesh
S. boydii 8	KD-1370	2003	Patients, Bangladesh
S. boydii 8	KD-662	2002	Patients, Bangladesh
S. boydii 9	K-532	2000	Patients, Bangladesh
S. boydii 9	K-10478	2011	Patients, Bangladesh
S. boydii 10	K-535	2000	Patients, Bangladesh
S. boydii 10	KD-568	2002	Patients, Bangladesh
S. boydii 10	KD-615	2002	Patients, Bangladesh
S. boydii 10	K-1223	2000	Patients, Bangladesh
S. boydii 10	AS-21487	2003	Patients, Bangladesh
S. boydii 11	K-677	2000	Patients, Bangladesh
S. boydii 11	K-543	2000	Patients, Bangladesh
S. boydii 11	K-721	2000	Patients, Bangladesh
S. boydii 11	IVI-121	2002	Patients, Vietnam
S. boydii 11	IVI-125	2002	Patients, Vietnam
S. boydii 11	K-1598	2000	Patients, Bangladesh
S. boydii 11	K-1424	2000	Patients, Bangladesh
S. boydii 12	K-411	1999	Patients, Bangladesh
S. boydii 12	KD-804	2003	Patients, Bangladesh
S. boydii 12	KD-325	2002	Patients, Bangladesh
S. boydii 12	KD-594	2002	Patients, Bangladesh
S. boydii 12	K-445	1999	Patients, Bangladesh
S. boydii 12	K-10181	2010	Patients, Bangladesh
S. boydii 12	K-10015	2010	Patients, Bangladesh
S. boydii 12	K-7400	2007	Patients, Bangladesh
S. boydii 12	K-704	2000	Patients, Bangladesh
S. boydii 12	K-10179	2010	Patients, Bangladesh
S. boydii 13	KD-532	2002	Patients, Bangladesh
S. boydii 13	KD-582	2002	Patients, Bangladesh
S. boydii 13	K-4021	2004	Patients, Bangladesh
S. boydii 13	KD-518	2002	Patients, Bangladesh
S. boydii 13	K-10382	2010	Patients, Bangladesh
S. boydii 13	K-9870	2010	Patients, Bangladesh
S. boydii 14	K-10381	2010	Patients, Bangladesh
S. boydii 14	K-539	2000	Patients, Bangladesh
S. boydii 14	KD-239	2002	Patients, Bangladesh
S. boydii 14	IVIB-119	2002	Patients, Bangladesh
S. boydii 14	K-10226	2010	Patients, Bangladesh
S. boydii 14	IVIB-74	2001	Patients, Bangladesh
S. boydii 14	K-10013	2010	Patients, Bangladesh
S. boydii 14	AS-16936	2003	Patients, Bangladesh
S. boydii 14	IVIB-75	2001	Patients, Bangladesh
S. boydii 14	AS-17024	2003	Patients, Bangladesh
S. boydii 14	K-10238	2010	Patients, Bangladesh
S. boydii 15	K-2150	2001	Patients, Bangladesh
S. boydii 15	K-67	1999	Patients, Bangladesh
S. boydii 15	K-424	1999	Patients, Bangladesh
S. boydii 15	IVI-124	2002	Patients, Vietnam
S. boydii 15	IVIB-79	2001	Patients, Bangladesh
S. boydii 15	AS-10951	2003	Patients, Bangladesh
S. boydii 15	K-9861	2010	Patients, Bangladesh
S. boydii 15	K-9901	2010	Patients, Bangladesh
S. boydii 16	AS-10951	2003	Patients, Bangladesh
S. boydii 16	K-44	1999	Patients, Bangladesh
S. boydii 18	K-649	2000	Patients, Bangladesh
S. boydii 18	K-68	1999	Patients, Bangladesh
S. boydii 18	K-171	1999	Patients, Bangladesh
S. boydii 18	K-10601	2011	Patients, Bangladesh
S. boydii 18	K-6833	2006	Patients, Bangladesh
S. boydii 19	K-8298	2008	Patients, Bangladesh
S. boydii 20	K-389	1999	Patients, Bangladesh
S. boydii 20	K-401	1999	Patients, Bangladesh
S. dysenteriae 1	K-49	1999	Patients, Bangladesh
S. dysenteriae 1	K-50	1999	Patients, Bangladesh
S. dysenteriae 1	K-65	1999	Patients, Bangladesh
S. dysenteriae 1	AR-236	2002	Patients, Bangladesh
S. dysenteriae 1	R-188	2004	Patients, Bangladesh
S. dysenteriae 1	24623w	2004	Patients, Bangladesh
S. dysenteriae 1	24623R	2004	Patients, Bangladesh
S. dysenteriae 2	K-41	1999	Patients, Bangladesh
S. dysenteriae 2	K-43	1999	Patients, Bangladesh
S. dysenteriae 2	K-73	1999	Patients, Bangladesh
S. dysenteriae 2	IVISD95	2001	Patients, Bangladesh
S. dysenteriae 2	K-9505	2009	Patients, Bangladesh
S. dysenteriae 2	K-9193	2009	Patients, Bangladesh
S. dysenteriae 2	K-10023	2010	Patients, Bangladesh
S. dysenteriae 2	K-10335	2010	Patients, Bangladesh
S. dysenteriae 3	K-8466	2008	Patients, Bangladesh
S. dysenteriae 3	K-6150	2005	Patients, Bangladesh
S. dysenteriae 3	102/95	2005	Patients, Zambia
S. dysenteriae 3	132/95	2005	Patients, Zambia
S. dysenteriae 3	210/95	2005	Patients, Zambia
S. dysenteriae 3	355/97	2005	Patients, Zambia
S. dysenteriae 3	547/00	2005	Patients, Zambia
S. dysenteriae 3	201/01	2005	Patients, Zambia
S. dysenteriae 3	2729/DDRB,	2005	Patients, Zambia
S. dysenteriae 3	19/97	2005	Patients, Zambia
S. dysenteriae 3	2856/DDRB	2005	Patients, Zambia
S. dysenteriae 3	K-9363	2009	Patients, Bangladesh
S. dysenteriae 3	K-9954	2010	Patients, Bangladesh
S. dysenteriae 3	K-9194	2009	Patients, Bangladesh
S. dysenteriae 4	K-1012	1999	Patients, Bangladesh
S. dysenteriae 4	K-1013	1999	Patients, Bangladesh
S. dysenteriae 4	IVISD-91	2001	Patients, Indonesia
S. dysenteriae 4	IVISD-94	2001	Patients, Indonesia
S. dysenteriae 4	K-9391	2009	Patients, Bangladesh
S. dysenteriae 6	K-1183	2000	Patients, Bangladesh
S. dysenteriae 6	K-1700	2001	Patients, Bangladesh
S. dysenteriae 6	K-1706	2001	Patients, Bangladesh
S. dysenteriae 6	K-1111	2000	Patients, Bangladesh
S. dysenteriae 6	Y-129/92	2003	Patients, Bangladesh
S. dysenteriae 8	K-611	2000	Patients, Bangladesh
S. dysenteriae 8	K-564/90	2000	Patients, Bangladesh
S. dysenteriae 9	K-755	2000	Patients, Bangladesh
S. dysenteriae 9	K-425	1999	Patients, Bangladesh
S. dysenteriae 9	K-431	1999	Patients, Bangladesh
S. dysenteriae 9	K-1540	2000	Patients, Bangladesh
S. dysenteriae 9	K-1935	2001	Patients, Bangladesh
S. dysenteriae 11	KH-1939	2013	Patients, Bangladesh
S. dysenteriae 11	K-425	1999	Patients, Bangladesh
S. dysenteriae 11	K-660	2000	Patients, Bangladesh
S. dysenteriae 11	K-692	2000	Patients, Bangladesh
S. dysenteriae 12	K-10312	2010	Patients, Bangladesh
S. dysenteriae 12	K-1018	2000	Patients, Bangladesh
S. dysenteriae 12	AI-19280	2004	Patients, Bangladesh
S. dysenteriae 12	AI-19281	2004	Patients, Bangladesh
S. dysenteriae 12	AI-17372	2004	Patients, Bangladesh
S. dysenteriae 12	K-9421	2009	Patients, Bangladesh
S. dysenteriae 12	K-1936	2001	Patients, Bangladesh
S. dysenteriae 13	K-985	2000	Patients, Bangladesh
S. dysenteriae 13	AI-19123	2004	Patients, Bangladesh
S. dysenteriae 13	AI-18538	2004	Patients, Bangladesh
S. dysenteriae 13	AI-20797	2004	Patients, Bangladesh
S. dysenteriae 14	K-729	2000	Patients, Bangladesh
S. dysenteriae 15	511	2003	Patients, Bangladesh
S. sonnei phase I	K-129	1999	Patients, Bangladesh
S. sonnei phase I	K-173	1999	Patients, Bangladesh
S. sonnei phase I	K-260	1999	Patients, Bangladesh
S. sonnei phase I	K-364	1999	Patients, Bangladesh
S. sonnei phase I	K-365	1999	Patients, Bangladesh
S. sonnei phase I	K-367	1999	Patients, Bangladesh
S. sonnei phase I	K-368	1999	Patients, Bangladesh
S. sonnei phase I	K-369	1999	Patients, Bangladesh
S. sonnei phase I	K-370	1999	Patients, Bangladesh
S. sonnei phase I	K-372	1999	Patients, Bangladesh
S. sonnei phase I	K-386	1999	Patients, Bangladesh
S. sonnei phase I	K-387	1999	Patients, Bangladesh
S. sonnei phase I	K-391	1999	Patients, Bangladesh
S. sonnei phase I	K-395	1999	Patients, Bangladesh
S. sonnei phase I	K-430	1999	Patients, Bangladesh
S. sonnei phase I	K-436	1999	Patients, Bangladesh
S. sonnei phase I	K-437	1999	Patients, Bangladesh
S. sonnei phase I	K-438	1999	Patients, Bangladesh
S. sonnei phase I	KH-2145	2013	Patients, Bangladesh
S. sonnei phase I	K-9952	2010	Patients, Bangladesh
S. sonnei phase I	K-10025	2010	Patients, Bangladesh
S. sonnei phase I	K-10232	2010	Patients, Bangladesh			,
S. sonnei phase I	KH-3734	2014	Patients, Bangladesh
S. sonnei phase II	K-9950	2010	Patients, Bangladesh
S. sonnei phase II	K-439	1999	Patients, Bangladesh
S. sonnei phase II	K-366	1999	Patients, Bangladesh
S. sonnei phase II	K-371	1999	Patients, Bangladesh
S. sonnei phase II	K-385	1999	Patients, Bangladesh
S. sonnei phase II	IVISD-90	2001	Patients, Bangladesh
S. sonnei phase II	IVISD-92	2001	Patients, Bangladesh
S. sonnei phase II	IVISD-93	2001	Patients, Bangladesh
S. sonnei phase II	IVISD-96	2001	Patients, Bangladesh
S. sonnei phase II	IVISD-97	2001	Patients, Bangladesh
S. sonnei phase II	KH-1969	2013	Patients, Bangladesh
S. sonnei phase II	K-9953	2010	Patients, Bangladesh
S. sonnei phase II	K-9873	2010	Patients, Bangladesh
S. sonnei phase II	K-9910	2010	Patients, Bangladesh
Entero aggregative E. coli	2569C2		Patients, Bangladesh
Entero aggregative E. coli	3352C2		Patients, Bangladesh
Entero aggregative E. coli	2197C2		Patients, Bangladesh
Entero aggregative E. coli	2969C3		Patients, Bangladesh
Entero aggregative E. coli	3203C4		Patients, Bangladesh
Entero aggregative E. coli	1689C3		Patients, Bangladesh
Entero aggregative E. coli	3323C		Patients, Bangladesh
Entero aggregative E. coli	2927C1		Patients, Bangladesh
Entero aggregative E. coli	2680C		Patients, Bangladesh
Entero aggregative E. coli	3095C3		Patients, Bangladesh
Entero pathogenic E. coli	3550C		Patients, Bangladesh
Entero pathogenic E. coli	3460C		Patients, Bangladesh
Entero pathogenic E. coli	3331C		Patients, Bangladesh
Entero pathogenic E. coli	3439C		Patients, Bangladesh
Entero pathogenic E. coli	3470C		Patients, Bangladesh
Entero pathogenic E. coli	467C		Patients, Bangladesh
Entero pathogenic E. coli	566C		Patients, Bangladesh
Entero pathogenic E. coli	90018C		Patients, Bangladesh
Entero toxigenic E. coli	3336C1		Patients, Bangladesh
Entero toxigenic E. coli	3497C4		Patients, Bangladesh
Entero toxigenic E. coli	3451C		Patients, Bangladesh
Entero toxigenic E. coli	3466C5		Patients, Bangladesh
Entero toxigenic E. coli	3498C1		Patients, Bangladesh
Entero toxigenic E. coli	3504C1		Patients, Bangladesh
Entero toxigenic E. coli	3310C		Patients, Bangladesh
Entero toxigenic E. coli	3422C1		Patients, Bangladesh
Entero toxigenic E. coli	3477C5		Patients, Bangladesh
Entero hemorrhagic E. coli	A193C1		Patients, Bangladesh
Entero invasive E. coli	FQ 1		Patients, Bangladesh
Salmonella Typhi	323130		Patients, Bangladesh
Salmonella Typhi	322182		Patients, Bangladesh
Salmonella Typhi	32208		Patients, Bangladesh
Salmonella Typhi	AO-28391		Patients, Bangladesh
Salmonella paratyphi	AO-28915		Patients, Bangladesh
Salmonella para A	323254		Patients, Bangladesh
Salmonella para A	321745		Patients, Bangladesh
Salmonella para B	322051		Patients, Bangladesh
Salmonella para B	322102		Patients, Bangladesh
Salmonella para C1	323186		Patients, Bangladesh
Salmonella para C2	323196		Patients, Bangladesh
Salmonella O9	KS-497		Patients, Bangladesh
Salmonella O6	KS-536		Patients, Bangladesh
Vibrio cholerae O1 (OGET)	K-43		Patients, Bangladesh
Vibrio cholerae O1	24 QC		MAL-ED QC
Vibrio cholerae O139	16805/96		Patients, Bangladesh
Yersinia	Bact U22		MAL-ED QC
Proteus	CF-53		Patients, Bangladesh
Klebsiella	Kp-9		Patients, Bangladesh
