# Supplementary material for: Prevalence of Shigella boydii in Bangladesh: Isolation and Characterization of a Rare Phage MK-13 That Can Robustly Identify Shigellosis Caused by Shigella boydii Type 1
Source: Front Microbiol. 2019 Nov 7;10:2461. doi: 10.3389/fmicb.2019.02461 (PMC6853846; doi:10.3389/fmicb.2019.02461)
Supplement: Supplementary file 5 [file Table_6.xlsx]

## Sheet: Sheet1
Supplementary Table 6: Common proteins among MK_13 and phiSboM-AG3
MK-13 name	phiSboM-AG3 name	identity	align_len	gene_length	Type	Function
MK-13_00203	phiSboM-AG3_67	100	150	510	Others	Cell wall-associated hydrolases (invasion-associated proteins)
MK-13_00035	phiSboM-AG3_24	79.14	513	507	Neocleotide Metabolism	dCMP deaminase (EC 3.5.4.12)
MK-13_00044	phiSboM-AG3_17	93.17	600	633	Neocleotide Metabolism	dexA exonuclease A
MK-13_00139	phiSboM-AG3_128	99.55	222	423	Neocleotide Metabolism	DNA helicase
MK-13_00168	phiSboM-AG3_99	99.74	768	1116	DNA Replication	DNA helicase
MK-13_00024	phiSboM-AG3_34	92.71	1427	1425	DNA Replication	DNA ligase
MK-13_00081	phiSboM-AG3_179	99.13	573	3000	DNA Replication	DNA polymerase (EC 2.7.7.7)
MK-13_00013	phiSboM-AG3_45	98.46	1428	1428	DNA Replication	DNA primase/helicase
MK-13_00051	phiSboM-AG3_8	95	60	1914	DNA Replication	DNA topoisomerase
MK-13_00050	phiSboM-AG3_9	97.92	48	1332	DNA Replication	DNA topoisomerase
MK-13_00050	phiSboM-AG3_10	99.11	1914	1332	DNA Replication	DNA topoisomerase
MK-13_00167	phiSboM-AG3_100	96.98	1720	729	Structural Protein	DNA-binding protein HU-beta
MK-13_00113	phiSboM-AG3_153	99	2211	1692	DNA Replication	Gp16 terminase DNA packaging enzyme small subunit
MK-13_00114	phiSboM-AG3_152	95.99	1896	168	DNA Replication	Gp17 terminase DNA packaging enzyme large subunit
MK-13_00043	phiSboM-AG3_18	96.21	633	306	Structural Protein	gp18 tail sheath protein
MK-13_00115	phiSboM-AG3_151	98.69	534	306	Structural Protein	gp18 tail sheath protein
MK-13_00001	phiSboM-AG3_57	97.04	945	945	Structural Protein	gp19 tail tube monomer
MK-13_00122	phiSboM-AG3_144	100	228	228	Structural Protein	Gp23 major head protein
MK-13_00205	phiSboM-AG3_65	98.29	525	312	Structural Protein	Gp26 baseplate hub subunit
MK-13_00211	phiSboM-AG3_59	99.17	240	246	DNA Replication	Gp33 T4-like late promoter transcription accessory protein
MK-13_00032	phiSboM-AG3_27	97.11	969	969	Structural Protein	gp48 baseplate tail tube cap
MK-13_00171	phiSboM-AG3_96	94.98	1116	162	DNA Replication	Gp55 T4-like sigma factor involved in late transcription
MK-13_00099	phiSboM-AG3_166	99.3	855	2103	Structural Protein	gp6 baseplate wedge subunit
MK-13_00034	phiSboM-AG3_25	99.02	408	408	Others	Membrane-flanked domain
MK-13_00066	phiSboM-AG3_195	79.17	432	369	Hypothetical Protein	NA
MK-13_00054	phiSboM-AG3_6	82.79	517	198	Hypothetical Protein	NA
MK-13_00165	phiSboM-AG3_102	83.7	270	768	Hypothetical Protein	NA
MK-13_00155	phiSboM-AG3_113	85.54	332	375	Hypothetical Protein	NA
MK-13_00079	phiSboM-AG3_181	86.84	342	780	Hypothetical Protein	NA
MK-13_00082	phiSboM-AG3_177	89.7	563	573	Hypothetical Protein	NA
MK-13_00073	phiSboM-AG3_188	89.98	1227	168	Hypothetical Protein	NA
MK-13_00127	phiSboM-AG3_139	90.04	231	321	Hypothetical Protein	NA
MK-13_00065	phiSboM-AG3_196	90.71	366	453	Hypothetical Protein	NA
MK-13_00175	phiSboM-AG3_93	90.74	324	639	Hypothetical Protein	NA
MK-13_00180	phiSboM-AG3_86	90.91	143	606	Hypothetical Protein	NA
MK-13_00097	phiSboM-AG3_168	91.18	238	1212	Hypothetical Protein	NA
MK-13_00087	phiSboM-AG3_173	92.76	1146	459	Hypothetical Protein	NA
MK-13_00072	phiSboM-AG3_189	92.86	168	213	Hypothetical Protein	NA
MK-13_00102	phiSboM-AG3_163	93.55	248	4839	Hypothetical Protein	NA
MK-13_00163	phiSboM-AG3_104	93.61	907	279	Structural Protein	NA
MK-13_00156	phiSboM-AG3_111	93.75	240	288	Hypothetical Protein	NA
MK-13_00101	phiSboM-AG3_164	93.96	1242	1785	Hypothetical Protein	NA
MK-13_00190	phiSboM-AG3_78	94.18	189	843	Hypothetical Protein	NA
MK-13_00064	phiSboM-AG3_197	94.26	453	201	Hypothetical Protein	NA
MK-13_00076	phiSboM-AG3_184	94.29	858	198	Hypothetical Protein	NA
MK-13_00074	phiSboM-AG3_186	94.48	326	1233	Hypothetical Protein	NA
MK-13_00182	phiSboM-AG3_84	94.59	185	612	Hypothetical Protein	NA
MK-13_00021	phiSboM-AG3_36	94.72	246	534	Hypothetical Protein	NA
MK-13_00154	phiSboM-AG3_114	94.73	2202	507	Hypothetical Protein	NA
MK-13_00045	phiSboM-AG3_16	95.08	244	600	Hypothetical Protein	NA
MK-13_00038	phiSboM-AG3_22	95.53	246	315	Hypothetical Protein	NA
MK-13_00125	phiSboM-AG3_141	95.61	228	267	Hypothetical Protein	NA
MK-13_00178	phiSboM-AG3_90	95.62	639	570	Hypothetical Protein	NA
MK-13_00078	phiSboM-AG3_182	95.65	781	306	Hypothetical Protein	NA
MK-13_00158	phiSboM-AG3_110	95.73	375	687	Hypothetical Protein	NA
MK-13_00160	phiSboM-AG3_107	96	450	906	Hypothetical Protein	NA
MK-13_00161	phiSboM-AG3_106	96.07	687	663	Hypothetical Protein	NA
MK-13_00018	phiSboM-AG3_40	96.24	213	213	Hypothetical Protein	NA
MK-13_00181	phiSboM-AG3_85	96.29	566	354	Hypothetical Protein	NA
MK-13_00085	phiSboM-AG3_175	96.45	366	552	Hypothetical Protein	NA
MK-13_00206	phiSboM-AG3_64	96.75	492	246	Hypothetical Protein	NA
MK-13_00212	phiSboM-AG3_58	96.81	1033	240	Hypothetical Protein	NA
MK-13_00008	phiSboM-AG3_50	96.84	570	570	Hypothetical Protein	NA
MK-13_00147	phiSboM-AG3_120	97.04	372	855	Regulatory Protein	NA
MK-13_00134	phiSboM-AG3_133	97.08	480	747	Hypothetical Protein	NA
MK-13_00162	phiSboM-AG3_105	97.14	315	285	Hypothetical Protein	NA
MK-13_00180	phiSboM-AG3_87	97.15	492	606	Hypothetical Protein	NA
MK-13_00086	phiSboM-AG3_174	97.17	459	375	Hypothetical Protein	NA
MK-13_00060	phiSboM-AG3_2	97.18	1563	306	Hypothetical Protein	NA
MK-13_00148	phiSboM-AG3_119	97.29	369	1665	Hypothetical Protein	NA
MK-13_00149	phiSboM-AG3_118	97.36	795	360	Hypothetical Protein	NA
MK-13_00020	phiSboM-AG3_37	97.37	609	609	Hypothetical Protein	NA
MK-13_00184	phiSboM-AG3_83	97.46	354	1059	Hypothetical Protein	NA
MK-13_00164	phiSboM-AG3_103	97.47	475	1719	Hypothetical Protein	NA
MK-13_00063	phiSboM-AG3_198	97.51	201	348	Hypothetical Protein	NA
MK-13_00080	phiSboM-AG3_180	97.53	3001	342	Hypothetical Protein	NA
MK-13_00180	phiSboM-AG3_86	97.59	373	606	Hypothetical Protein	NA
MK-13_00123	phiSboM-AG3_143	97.66	171	444	Hypothetical Protein	NA
MK-13_00100	phiSboM-AG3_165	97.69	1212	2781	Hypothetical Protein	NA
MK-13_00019	phiSboM-AG3_39	97.72	351	351	Hypothetical Protein	NA
MK-13_00068	phiSboM-AG3_193	97.72	570	129	Hypothetical Protein	NA
MK-13_00046	phiSboM-AG3_15	97.81	411	243	Hypothetical Protein	NA
MK-13_00005	phiSboM-AG3_53	97.92	867	867	Hypothetical Protein	NA
MK-13_00077	phiSboM-AG3_183	98	300	918	Hypothetical Protein	NA
MK-13_00185	phiSboM-AG3_82	98.01	602	207	Hypothetical Protein	NA
MK-13_00199	phiSboM-AG3_71	98.05	462	1611	Hypothetical Protein	NA
MK-13_00133	phiSboM-AG3_134	98.08	729	414	Hypothetical Protein	NA
MK-13_00049	phiSboM-AG3_12	98.12	1332	288	Hypothetical Protein	NA
MK-13_00015	phiSboM-AG3_43	98.13	321	321	Hypothetical Protein	NA
MK-13_00023	phiSboM-AG3_35	98.15	54	192	Hypothetical Protein	NA
MK-13_00052	phiSboM-AG3_7	98.16	489	585	Hypothetical Protein	NA
MK-13_00145	phiSboM-AG3_122	98.36	1221	402	Hypothetical Protein	NA
MK-13_00189	phiSboM-AG3_79	98.36	489	795	Hypothetical Protein	NA
MK-13_00192	phiSboM-AG3_77	98.36	795	1104	Regulatory Protein	NA
MK-13_00056	phiSboM-AG3_4	98.4	810	234	Hypothetical Protein	NA
MK-13_00088	phiSboM-AG3_171	98.44	512	1299	Hypothetical Protein	NA
MK-13_00098	phiSboM-AG3_167	98.48	1782	2895	Hypothetical Protein	NA
MK-13_00003	phiSboM-AG3_55	98.53	750	750	Hypothetical Protein	NA
MK-13_00010	phiSboM-AG3_48	98.53	543	543	Hypothetical Protein	NA
MK-13_00129	phiSboM-AG3_138	98.58	282	168	Hypothetical Protein	NA
MK-13_00004	phiSboM-AG3_54	98.61	288	288	Hypothetical Protein	NA
MK-13_00042	phiSboM-AG3_19	98.69	306	309	Hypothetical Protein	NA
MK-13_00208	phiSboM-AG3_62	98.72	312	240	Hypothetical Protein	NA
MK-13_00006	phiSboM-AG3_52	98.77	486	663	Hypothetical Protein	NA
MK-13_00187	phiSboM-AG3_81	98.77	1059	189	Hypothetical Protein	NA
MK-13_00069	phiSboM-AG3_192	98.84	1116	570	Hypothetical Protein	NA
MK-13_00029	phiSboM-AG3_30	98.92	1947	1947	Hypothetical Protein	NA
MK-13_00166	phiSboM-AG3_101	98.92	279	528	Neocleotide Metabolism	NA
MK-13_00040	phiSboM-AG3_21	98.93	561	318	Hypothetical Protein	NA
MK-13_00204	phiSboM-AG3_66	98.93	657	591	Neocleotide Metabolism	NA
MK-13_00016	phiSboM-AG3_42	98.99	1194	1194	Hypothetical Protein	NA
MK-13_00030	phiSboM-AG3_29	98.99	1389	1389	Hypothetical Protein	NA
MK-13_00075	phiSboM-AG3_185	98.99	198	357	Hypothetical Protein	NA
MK-13_00210	phiSboM-AG3_60	99.19	246	246	Hypothetical Protein	NA
MK-13_00137	phiSboM-AG3_130	99.2	747	669	Hypothetical Protein	NA
MK-13_00070	phiSboM-AG3_191	99.22	387	1116	Hypothetical Protein	NA
MK-13_00177	phiSboM-AG3_91	99.23	390	2046	Hypothetical Protein	NA
MK-13_00140	phiSboM-AG3_127	99.25	669	465	Hypothetical Protein	NA
MK-13_00131	phiSboM-AG3_136	99.29	423	651	Hypothetical Protein	NA
MK-13_00058	phiSboM-AG3_3	99.3	426	393	Hypothetical Protein	NA
MK-13_00132	phiSboM-AG3_135	99.4	168	501	Hypothetical Protein	NA
MK-13_00135	phiSboM-AG3_132	99.4	501	1509	Hypothetical Protein	NA
MK-13_00200	phiSboM-AG3_70	99.43	351	150	Hypothetical Protein	NA
MK-13_00108	phiSboM-AG3_158	99.47	753	696	Hypothetical Protein	NA
MK-13_00201	phiSboM-AG3_69	99.48	381	807	Hypothetical Protein	NA
MK-13_00207	phiSboM-AG3_63	99.49	591	246	Hypothetical Protein	NA
MK-13_00124	phiSboM-AG3_142	99.5	201	237	Hypothetical Protein	NA
MK-13_00110	phiSboM-AG3_156	99.54	651	2211	Hypothetical Protein	NA
MK-13_00119	phiSboM-AG3_147	99.55	666	228	Hypothetical Protein	NA
MK-13_00118	phiSboM-AG3_148	99.67	306	1323	Hypothetical Protein	NA
MK-13_00014	phiSboM-AG3_44	99.69	318	336	Hypothetical Protein	NA
MK-13_00112	phiSboM-AG3_154	99.72	702	534	Hypothetical Protein	NA
MK-13_00138	phiSboM-AG3_129	99.73	1509	990	DNA Replication	NA
MK-13_00169	phiSboM-AG3_98	99.77	441	2337	Structural Protein	NA
MK-13_00012	phiSboM-AG3_46	100	330	330	Hypothetical Protein	NA
MK-13_00017	phiSboM-AG3_41	100	117	117	Hypothetical Protein	NA
MK-13_00047	phiSboM-AG3_14	100	312	411	Hypothetical Protein	NA
MK-13_00048	phiSboM-AG3_13	100	288	312	Hypothetical Protein	NA
MK-13_00067	phiSboM-AG3_194	100	129	414	Hypothetical Protein	NA
MK-13_00071	phiSboM-AG3_190	100	213	387	Hypothetical Protein	NA
MK-13_00107	phiSboM-AG3_159	100	339	651	Hypothetical Protein	NA
MK-13_00130	phiSboM-AG3_137	100	321	729	Hypothetical Protein	NA
MK-13_00153	phiSboM-AG3_115	100	171	240	Hypothetical Protein	NA
MK-13_00209	phiSboM-AG3_61	100	126	1032	Hypothetical Protein	NA
MK-13_00152	phiSboM-AG3_116	88.4	362	327	Neocleotide Metabolism	Nicotinamide phosphoribosyltransferase (EC 2.4.2.12)
MK-13_00002	phiSboM-AG3_56	97.87	705	705	Others	Phage DNA end protector during packaging
MK-13_00028	phiSboM-AG3_31	97.31	631	660	DNA Replication	Phage DNA helicase loader
MK-13_00143	phiSboM-AG3_124	98.92	465	2019	DNA Replication	Phage DNA polymerase clamp loader subunit Gp62
MK-13_00144	phiSboM-AG3_123	96.09	870	372	Neocleotide Metabolism	Phage endoribonulcease translational repressor of early genes
MK-13_00033	phiSboM-AG3_26	98.86	615	615	Structural Protein	Phage head completion protein
MK-13_00109	phiSboM-AG3_157	98.59	213	702	Structural Protein	Phage neck protein Gp13
MK-13_00111	phiSboM-AG3_155	99.57	696	1896	Structural Protein	Phage neck protein Gp14
MK-13_00117	phiSboM-AG3_149	98.21	168	873	Structural Protein	Phage portal vertex
MK-13_00121	phiSboM-AG3_145	99.02	1323	201	Structural Protein	Phage prohead assembly (scaffolding) protein
MK-13_00120	phiSboM-AG3_146	98.28	873	333	Structural Protein	Phage prohead core scaffold protein and protease T4-like phage gp21 T4 GC0129
MK-13_00011	phiSboM-AG3_47	95.52	1071	1086	Others	Phage recombination protein
MK-13_00172	phiSboM-AG3_95	98.07	2337	330	Others	Phage recombination-related endonuclease Gp47
MK-13_00062	phiSboM-AG3_199	99.43	348	2757	Others	Phage rIIA lysis inhibitor
MK-13_00061	phiSboM-AG3_1	97.27	2751	1563	Others	Phage rIIB lysis inhibitor
MK-13_00136	phiSboM-AG3_131	100	414	378	Structural Protein	Phage tail completion protein
MK-13_00104	phiSboM-AG3_161	96.58	1785	339	Structural Protein	Phage tail fibers
MK-13_00105	phiSboM-AG3_160	97.64	4839	753	Structural Protein	Phage tail fibers
MK-13_00116	phiSboM-AG3_150	99.17	1692	666	Structural Protein	Phage tail tube monomer T4-like phage Gp19
MK-13_00037	phiSboM-AG3_23	98	300	402	Others	Phage virulence-associated VriC protein
MK-13_00188	phiSboM-AG3_80	100	207	336	DNA Replication	Phage-associated DNA primase (EC 2.7.7.-)
MK-13_00194	phiSboM-AG3_75	98.42	2280	387	Regulatory Protein	Phosphate starvation-inducible protein PhoH
MK-13_00009	phiSboM-AG3_49	99.1	555	555	Neocleotide Metabolism	putative dUTP diphosphatase
MK-13_00202	phiSboM-AG3_68	99.01	1611	525	Structural Protein	putative Gp25 baseplate wedge subunit
MK-13_00055	phiSboM-AG3_5	96.04	227	501	Regulatory Protein	putative histone-like protein
MK-13_00193	phiSboM-AG3_76	98.93	843	225	Hypothetical Protein	Putative phage-encoded peptidoglycan binding protein
MK-13_00041	phiSboM-AG3_20	99.35	309	561	Regulatory Protein	putative serine/threonine protein phosphatase
MK-13_00142	phiSboM-AG3_125	99.53	423	1221	DNA Replication	Replication factor C small subunit / Phage DNA polymerase clamp loader subunit
MK-13_00170	phiSboM-AG3_97	98.72	704	309	Neocleotide Metabolism	Ribonuclease HI (EC 3.1.26.4)
MK-13_00146	phiSboM-AG3_121	95.15	2019	795	Neocleotide Metabolism	Ribonucleotide reductase of class Ia (aerobic)
MK-13_00195	phiSboM-AG3_73	99	1104	240	Neocleotide Metabolism	Ribonucleotide reductase of class Ia (aerobic)
MK-13_00196	phiSboM-AG3_72	100	152	462	Neocleotide Metabolism	Ribonucleotide reductase of class Ia (aerobic)
MK-13_00151	phiSboM-AG3_117	97.77	987	2202	Neocleotide Metabolism	Ribose-phosphate pyrophosphokinase (EC 2.7.6.1)
MK-13_00141	phiSboM-AG3_126	99.8	990	870	DNA Replication	Sliding clamp DNA polymerase accessory protein
MK-13_00031	phiSboM-AG3_28	98.11	318	555	Structural Protein	T4-like Phage baseplate wedge component Gp53
MK-13_00103	phiSboM-AG3_162	86.89	488	249	Structural Protein	tailspike protein
MK-13_00007	phiSboM-AG3_51	93.03	1047	1047	Neocleotide Metabolism	Thymidylate synthase (EC 2.1.1.45)
MK-13_00094	phiSboM-AG3_169	99.49	198	75	tRNA	tRNA-Asn(gtt)
